# Supplementary material for: Revision of the Afrotropical genus Notomela Jacoby, 1899 with description of N. joliveti sp. n. from Principe Island (Coleoptera, Chrysomelidae, Galerucinae, Alticini)
Source: Zookeys. 2015 Dec 17;(547):63–74. doi: 10.3897/zookeys.547.9375 (PMC4714333; doi:10.3897/zookeys.547.9375)
Supplement: XML Treatment for Notomela [file zookeys.547.9375-treatment1.xml]

<!DOCTYPE tp:taxon-treatment
  PUBLIC "-//TaxonX//DTD Taxonomic Treatment Publishing DTD v0 20100105//EN" "tax-treatment-NSO.dtd">
<tp:taxon-treatment xmlns:tp="http://www.plazi.org/taxpub"><tp:treatment-meta><kwd-group><label>Taxon classification</label><kwd><named-content content-type="kingdom">Animalia</named-content></kwd><kwd><named-content content-type="order">Coleoptera</named-content></kwd><kwd><named-content content-type="family">Chrysomelidae</named-content></kwd></kwd-group><mixed-citation publication-type="journal"><person-group><name><surname>Biondi</surname><given-names>Maurizio</given-names></name><name><surname>D’Alessandro</surname><given-names>Paola</given-names></name></person-group><article-title>Revision of the Afrotropical genus <italic><tp:taxon-name><tp:taxon-name-part taxon-name-part-type="genus">Notomela</tp:taxon-name-part></tp:taxon-name></italic> Jacoby, 1899 with description of <italic><tp:taxon-name><tp:taxon-name-part taxon-name-part-type="genus">N.</tp:taxon-name-part> <tp:taxon-name-part taxon-name-part-type="species">joliveti</tp:taxon-name-part></tp:taxon-name></italic> sp. n. from Principe Island (<tp:taxon-name><tp:taxon-name-part taxon-name-part-type="order">Coleoptera</tp:taxon-name-part></tp:taxon-name>, <tp:taxon-name><tp:taxon-name-part taxon-name-part-type="family">Chrysomelidae</tp:taxon-name-part></tp:taxon-name>, <tp:taxon-name><tp:taxon-name-part taxon-name-part-type="subfamily">Galerucinae</tp:taxon-name-part></tp:taxon-name>, <tp:taxon-name><tp:taxon-name-part taxon-name-part-type="tribe">Alticini</tp:taxon-name-part></tp:taxon-name>)</article-title><source>Zookeys</source><day>17</day><month>12</month><year>2015</year><volume>2015</volume><issue>547</issue><fpage>63</fpage><lpage>74</lpage><pub-id pub-id-type="doi">10.3897/zookeys.547.9375</pub-id></mixed-citation></tp:treatment-meta><tp:nomenclature><tp:taxon-name>
                        <tp:taxon-name-part taxon-name-part-type="genus">Notomela</tp:taxon-name-part>
                    </tp:taxon-name><tp:taxon-authority>Jacoby, 1899: 357</tp:taxon-authority><tp:nomenclature-citation-list><tp:nomenclature-citation><tp:taxon-name><tp:taxon-name-part taxon-name-part-type="genus">Notomela</tp:taxon-name-part></tp:taxon-name><comment> Jacoby: <xref ref-type="bibr" rid="B17">Scherer (1961</xref>: 277); <xref ref-type="bibr" rid="B5">Biondi and D’Alessandro (2010</xref>: 411; <xref ref-type="bibr" rid="B6">2012</xref>: 61)</comment></tp:nomenclature-citation></tp:nomenclature-citation-list></tp:nomenclature><tp:treatment-sec sec-type="Type species"><title>Type species.</title><p><italic><tp:taxon-name><tp:taxon-name-part taxon-name-part-type="genus">Notomela</tp:taxon-name-part> <tp:taxon-name-part taxon-name-part-type="species">cyanipennis</tp:taxon-name-part></tp:taxon-name></italic> Jacoby, 1899: 357, designation by monotypy (Type locality: “Cameroons”).</p><!--PageBreak--></tp:treatment-sec><tp:treatment-sec sec-type="Morphological remarks"><title>Morphological remarks.</title><p>Based on newly examined material, morphological characteristics of <italic><tp:taxon-name><tp:taxon-name-part taxon-name-part-type="genus">Neodera</tp:taxon-name-part></tp:taxon-name></italic> are revised and updated with respect to the original description (<xref ref-type="bibr" rid="B14">Jacoby 1899</xref>). Body (Figs <xref ref-type="fig" rid="F1">1–3</xref>) thickset, sub-cylindrical or elliptical, strongly convex. Head (Figs <xref ref-type="fig" rid="F2">4–5</xref>) with vertex and frons distinctly punctated; frontal tubercles sub-quadrate, clearly distant from each other; frontal carina not raised; genae short. Antennae moderately elongate, about as long as from 1/3 to half body length.</p><fig id="F1" position="float" orientation="portrait"><label>Figures 1–3.</label><caption><p>Habitus. <italic><tp:taxon-name><tp:taxon-name-part taxon-name-part-type="genus">Notomela</tp:taxon-name-part> <tp:taxon-name-part taxon-name-part-type="species">cyanipennis</tp:taxon-name-part></tp:taxon-name></italic> Jacoby, male (<bold>1</bold>) <italic><tp:taxon-name><tp:taxon-name-part taxon-name-part-type="genus">Notomela</tp:taxon-name-part> <tp:taxon-name-part taxon-name-part-type="species">fulvicollis</tp:taxon-name-part></tp:taxon-name></italic> Bryant, male (<bold>2</bold>) <italic><tp:taxon-name><tp:taxon-name-part taxon-name-part-type="genus">Notomela</tp:taxon-name-part> <tp:taxon-name-part taxon-name-part-type="species">joliveti</tp:taxon-name-part></tp:taxon-name></italic> sp. n., male (<bold>3</bold>).</p></caption><graphic xmlns:xlink="http://www.w3.org/1999/xlink" xlink:href="zookeys-547-063-g001.jpg" position="float" orientation="portrait" xlink:type="simple" id="oo_70124.jpg"/></fig><fig id="F2" position="float" orientation="portrait"><label>Figures 4–7.</label><caption><p>Head of <italic><tp:taxon-name><tp:taxon-name-part taxon-name-part-type="genus">Notomela</tp:taxon-name-part> <tp:taxon-name-part taxon-name-part-type="species">fulvicollis</tp:taxon-name-part></tp:taxon-name></italic> Bryant (<bold>4</bold>); f = frons; fc = frontal carina; ft = frontal tubercle; v = vertex. Ditto, <italic><tp:taxon-name><tp:taxon-name-part taxon-name-part-type="genus">Notomela</tp:taxon-name-part> <tp:taxon-name-part taxon-name-part-type="species">joliveti</tp:taxon-name-part></tp:taxon-name></italic> sp.n. (<bold>5</bold>) Metafemoral spring of <italic><tp:taxon-name><tp:taxon-name-part taxon-name-part-type="genus">Notomela</tp:taxon-name-part> <tp:taxon-name-part taxon-name-part-type="species">fulvicollis</tp:taxon-name-part></tp:taxon-name></italic> Bryant (<bold>6</bold>); bav = basal angle of ventral lobe; dmv = dorsal margin of ventral lobe; ea = extended arm of dorsal lobe; cs = cuticular sheet; vl = ventral lobe. Female genitalia (<bold>7</bold>); spermatheca of <italic><tp:taxon-name><tp:taxon-name-part taxon-name-part-type="genus">Notomela</tp:taxon-name-part> <tp:taxon-name-part taxon-name-part-type="species">cyanipennis</tp:taxon-name-part></tp:taxon-name></italic> Jacoby (<bold>A</bold>); spermatheca (<bold>B</bold>), tignum (<bold>C</bold>), and vaginal palpi (<bold>D</bold>) of <italic><tp:taxon-name><tp:taxon-name-part taxon-name-part-type="genus">Notomela</tp:taxon-name-part> <tp:taxon-name-part taxon-name-part-type="species">fulvicollis</tp:taxon-name-part></tp:taxon-name></italic> Bryant.</p></caption><graphic xmlns:xlink="http://www.w3.org/1999/xlink" xlink:href="zookeys-547-063-g002.jpg" position="float" orientation="portrait" xlink:type="simple" id="oo_70125.jpg"/></fig><p>Pronotum (Figs <xref ref-type="fig" rid="F3">8</xref>, <xref ref-type="fig" rid="F3">10</xref>, <xref ref-type="fig" rid="F3">12</xref>) moderately transverse (<abbrev xmlns:xlink="http://www.w3.org/1999/xlink" xlink:title="width of pronotum" xlink:type="simple">WP</abbrev>/<abbrev xmlns:xlink="http://www.w3.org/1999/xlink" xlink:title="length of pronotum" xlink:type="simple">LP</abbrev> &gt; 1.5 but ≤ 1.8), anteriorly slightly wider than posteriorly, without antebasal furrow; lateral margins bordered, with dentiform and curved anterior angles, not visible in dorsal view; posterior margin very finely bordered, slightly sinuous.</p><fig id="F3" position="float" orientation="portrait"><label>Figures 8–13.</label><caption><p>Pronotum and elytra. <italic><tp:taxon-name><tp:taxon-name-part taxon-name-part-type="genus">Notomela</tp:taxon-name-part> <tp:taxon-name-part taxon-name-part-type="species">cyanipennis</tp:taxon-name-part></tp:taxon-name></italic> Jacoby (<bold>8, 9</bold>). <italic><tp:taxon-name><tp:taxon-name-part taxon-name-part-type="genus">Notomela</tp:taxon-name-part> <tp:taxon-name-part taxon-name-part-type="species">fulvicollis</tp:taxon-name-part></tp:taxon-name></italic> Bryant (<bold>10, 11</bold>). <italic><tp:taxon-name><tp:taxon-name-part taxon-name-part-type="genus">Notomela</tp:taxon-name-part> <tp:taxon-name-part taxon-name-part-type="species">joliveti</tp:taxon-name-part></tp:taxon-name></italic> sp. n. (<bold>12, 13</bold>).</p></caption><graphic xmlns:xlink="http://www.w3.org/1999/xlink" xlink:href="zookeys-547-063-g003.jpg" position="float" orientation="portrait" xlink:type="simple" id="oo_70126.jpg"/></fig><p>Elytral punctation (Figs <xref ref-type="fig" rid="F3">9</xref>, <xref ref-type="fig" rid="F3">11</xref>, <xref ref-type="fig" rid="F3">13</xref>) partially irregular, arranged in simple or double rows, with submarginal stria of distinctly and deeply impressed punctures laterally, delimiting wide and distinctly raised lateral band (<xref ref-type="bibr" rid="B6">Biondi and D’Alessandro 2012</xref>, p. 112, Fig. 220); interstriae flat and very finely punctulated. Hind femora moderately enlarged; hind tibiae dorsally channeled in distal half, with short apical spur; tarsal claws appendiculate.</p><p>Ventral surface sub-smooth, with sparsely and finely impressed punctation, denser on abdominal sternites; procoxal cavities posteriorly closed, with narrow intercoxal process; metasternum about as long as first abdominal sternite; elytral epipleura wide, weakly obliquely downward, laterally just visible, with very sparsely punctulated, almost smooth, surface.</p><p>Metafemoral spring (Fig. <xref ref-type="fig" rid="F2">6</xref>) showing several similarities with the <italic><tp:taxon-name><tp:taxon-name-part taxon-name-part-type="genus">Blepharida</tp:taxon-name-part></tp:taxon-name></italic> morpho-group (<xref ref-type="bibr" rid="B11">Furth 1982</xref>) and characterized by: rather straight dorsal lobe with a distinct extended arm which projects far beyond apex of ventral lobe; ventral lobe with large, obtuse basal angle; dorsal edge of ventral lobe without any sclerotized recurve flange (<xref ref-type="bibr" rid="B13">Furth and Suzuki 1998</xref>). However it should be made quite clear that the irregular tissue attached to the dorsal margin of the ventral lobe is the “cuticular sheet”, an irregular sheet of connective tissue by which the primary tibial extensor muscle is inserted onto the dorsal edge of the ventral lobe (<xref ref-type="bibr" rid="B11">Furth 1982</xref>).</p><p>Spermatheca (Figs <xref ref-type="fig" rid="F2">7A, B</xref>) of form A (<xref ref-type="bibr" rid="B13">Furth and Suzuki 1998</xref>) with basal and distal parts very elongate, not separate from each other; ductus uncoiled but with 2 or 3 evident curves.</p><p>Vaginal palpi (Fig. <xref ref-type="fig" rid="F2">7D</xref>) wide and short; tignum (Fig. <xref ref-type="fig" rid="F2">7C</xref>) clearly T shaped.</p></tp:treatment-sec><tp:treatment-sec sec-type="Distribution"><title>Distribution.</title><p>Cameroun, Democratic Republic of the Congo, Equatorial Guinea (Fernando Poo Island), São Tomé and Príncipe, Ivory Coast, Liberia, Nigeria, Ethiopia, Kenya, Republic of South Africa (Limpopo, North-West Province, Gauteng, Kwazulu-Natal, Eastern Cape Province), Rwanda and Uganda (Fig. <xref ref-type="fig" rid="F5">17</xref>).</p><fig id="F4" position="float" orientation="portrait"><label>Figures 14–16.</label><caption><p>Median lobe of aedeagus in lateral (<bold>a</bold>), ventral (<bold>b</bold>) and dorsal (<bold>c</bold>) view. <italic><tp:taxon-name><tp:taxon-name-part taxon-name-part-type="genus">Notomela</tp:taxon-name-part> <tp:taxon-name-part taxon-name-part-type="species">cyanipennis</tp:taxon-name-part></tp:taxon-name></italic> Jacoby (<bold>14</bold>). <italic><tp:taxon-name><tp:taxon-name-part taxon-name-part-type="genus">Notomela</tp:taxon-name-part> <tp:taxon-name-part taxon-name-part-type="species">fulvicollis</tp:taxon-name-part></tp:taxon-name></italic> Bryant (<bold>15</bold>). <italic><tp:taxon-name><tp:taxon-name-part taxon-name-part-type="genus">Notomela</tp:taxon-name-part> <tp:taxon-name-part taxon-name-part-type="species">joliveti</tp:taxon-name-part></tp:taxon-name></italic> sp.n. (<bold>16</bold>).</p></caption><graphic xmlns:xlink="http://www.w3.org/1999/xlink" xlink:href="zookeys-547-063-g004.jpg" position="float" orientation="portrait" xlink:type="simple" id="oo_70127.jpg"/></fig><fig id="F5" position="float" orientation="portrait"><label>Figure 17.</label><caption><p><italic><tp:taxon-name><tp:taxon-name-part taxon-name-part-type="genus">Notomela</tp:taxon-name-part></tp:taxon-name></italic> Jacoby species distribution.</p></caption><graphic xmlns:xlink="http://www.w3.org/1999/xlink" xlink:href="zookeys-547-063-g005.jpg" position="float" orientation="portrait" xlink:type="simple" id="oo_70128.jpg"/></fig></tp:treatment-sec><tp:treatment-sec sec-type="Notes"><title>Notes.</title><p><italic><tp:taxon-name><tp:taxon-name-part taxon-name-part-type="genus">Notomela</tp:taxon-name-part></tp:taxon-name></italic> can be placed next to <italic><tp:taxon-name><tp:taxon-name-part taxon-name-part-type="genus">Amphimela</tp:taxon-name-part></tp:taxon-name></italic> Chapuis, 1875, genus widespread in Sub-Saharan Africa, Madagascar, Australian, Eastern Palaearctic and Oriental regions. <italic><tp:taxon-name><tp:taxon-name-part taxon-name-part-type="genus">Notomela</tp:taxon-name-part></tp:taxon-name></italic> shares with <italic><tp:taxon-name><tp:taxon-name-part taxon-name-part-type="genus">Amphimela</tp:taxon-name-part></tp:taxon-name></italic> the same pronotal shape, head with wide interantennal space, frontal carina not raised, metafemoral spring (personal data) and spermathecal type. However, these two genera are easily distinguishable by the: presence of a submarginal elytral stria of distinctly and deeply impressed punctures <!--PageBreak-->laterally, delimiting wide and distinctly raised lateral band in <italic><tp:taxon-name><tp:taxon-name-part taxon-name-part-type="genus">Notomela</tp:taxon-name-part></tp:taxon-name></italic>, absent in <italic><tp:taxon-name><tp:taxon-name-part taxon-name-part-type="genus">Amphimela</tp:taxon-name-part></tp:taxon-name></italic>; frontal tubercles clearly delimited and raised in <italic><tp:taxon-name><tp:taxon-name-part taxon-name-part-type="genus">Notomela</tp:taxon-name-part></tp:taxon-name></italic>, absent or just visible in <italic><tp:taxon-name><tp:taxon-name-part taxon-name-part-type="genus">Amphimela</tp:taxon-name-part></tp:taxon-name></italic>; pronotal punctation laterally more strongly and densely impressed, uniformly impressed in <italic><tp:taxon-name><tp:taxon-name-part taxon-name-part-type="genus">Amphimela</tp:taxon-name-part></tp:taxon-name></italic>; elytral punctation partially irregular in <italic><tp:taxon-name><tp:taxon-name-part taxon-name-part-type="genus">Notomela</tp:taxon-name-part></tp:taxon-name></italic>, regular in <italic><tp:taxon-name><tp:taxon-name-part taxon-name-part-type="genus">Amphimela</tp:taxon-name-part></tp:taxon-name></italic>.</p></tp:treatment-sec><tp:treatment-sec sec-type="Ecological data"><title>Ecological data.</title><p>Host plants reported for this flea beetle genus in southern Africa (<italic><tp:taxon-name><tp:taxon-name-part taxon-name-part-type="genus">Notomela</tp:taxon-name-part> <tp:taxon-name-part taxon-name-part-type="species">fulvicollis</tp:taxon-name-part></tp:taxon-name></italic> Bryant) are <italic><tp:taxon-name><tp:taxon-name-part taxon-name-part-type="genus">Citrus</tp:taxon-name-part></tp:taxon-name></italic> and <italic><tp:taxon-name><tp:taxon-name-part taxon-name-part-type="genus">Zanthoxylum</tp:taxon-name-part></tp:taxon-name></italic> [= <italic><tp:taxon-name><tp:taxon-name-part taxon-name-part-type="genus">Xanthoxylum</tp:taxon-name-part></tp:taxon-name></italic>; = <italic><tp:taxon-name><tp:taxon-name-part taxon-name-part-type="genus">Fagara</tp:taxon-name-part></tp:taxon-name></italic>] (<tp:taxon-name><tp:taxon-name-part taxon-name-part-type="family">Rutaceae</tp:taxon-name-part></tp:taxon-name>) (<xref ref-type="bibr" rid="B16">Jolivet and Hawkeswood 1995</xref>). Based on the distributional data, <italic><tp:taxon-name><tp:taxon-name-part taxon-name-part-type="genus">Notomela</tp:taxon-name-part></tp:taxon-name></italic> species seem to be associated mainly with tropical and temperate lowland and montane forest ecosystems.</p></tp:treatment-sec><ref-list><ref id="B17"><mixed-citation xmlns:xlink="http://www.w3.org/1999/xlink" xlink:type="simple"><person-group><name name-style="western"><surname>Scherer</surname><given-names>G</given-names></name></person-group> (<year>1961</year>) <article-title>Bestimmungsschlüssel der Alticinen-Genera Afrikas.</article-title> <source>Entomologische Arbeiten aus dem Museum Georg Frey</source> <volume>12</volume>: <fpage>251</fpage>−<lpage>288</lpage>. </mixed-citation></ref><ref id="B5"><mixed-citation xmlns:xlink="http://www.w3.org/1999/xlink" xlink:type="simple"><person-group><name name-style="western"><surname>Biondi</surname><given-names>M</given-names></name><name name-style="western"><surname>D’Alessandro</surname><given-names>P</given-names></name></person-group> (<year>2010</year>) <article-title>Genus-group names of Afrotropical flea beetles (<tp:taxon-name><tp:taxon-name-part taxon-name-part-type="order">Coleoptera</tp:taxon-name-part></tp:taxon-name>: <tp:taxon-name><tp:taxon-name-part taxon-name-part-type="family">Chrysomelidae</tp:taxon-name-part></tp:taxon-name>: <tp:taxon-name><tp:taxon-name-part taxon-name-part-type="subfamily">Alticinae</tp:taxon-name-part></tp:taxon-name>): Annotated catalogue and biogeographical notes.</article-title> <source>European Journal Entomology</source> <volume>107</volume>: <fpage>401</fpage>–<lpage>424</lpage>. doi: <ext-link xlink:type="simple" ext-link-type="doi" xlink:href="10.14411/eje.2010.049">10.14411/eje.2010.049</ext-link> </mixed-citation></ref><ref id="B6"><mixed-citation xmlns:xlink="http://www.w3.org/1999/xlink" xlink:type="simple"><person-group><name name-style="western"><surname>Biondi</surname><given-names>M</given-names></name><name name-style="western"><surname>D’Alessandro</surname><given-names>P</given-names></name></person-group> (<year>2012</year>) <article-title>Afrotropical flea beetle genera: a key to their identification, updated catalogue and biogeographical analysis (<tp:taxon-name><tp:taxon-name-part taxon-name-part-type="order">Coleoptera</tp:taxon-name-part></tp:taxon-name>, <tp:taxon-name><tp:taxon-name-part taxon-name-part-type="family">Chrysomelidae</tp:taxon-name-part></tp:taxon-name>, <tp:taxon-name><tp:taxon-name-part taxon-name-part-type="subfamily">Galerucinae</tp:taxon-name-part></tp:taxon-name>, <tp:taxon-name><tp:taxon-name-part taxon-name-part-type="tribe">Alticini</tp:taxon-name-part></tp:taxon-name>).</article-title> <source>ZooKeys</source> <volume>253</volume>: <fpage>1</fpage>–<lpage>158</lpage>. doi: <ext-link xlink:type="simple" ext-link-type="doi" xlink:href="10.3897/zookeys.253.3414">10.3897/zookeys.253.3414</ext-link> </mixed-citation></ref><ref id="B14"><mixed-citation xmlns:xlink="http://www.w3.org/1999/xlink" xlink:type="simple"><person-group><name name-style="western"><surname>Jacoby</surname><given-names>M</given-names></name></person-group> (<year>1899</year>) <article-title>Additions to the knowledge of the phytophagous <tp:taxon-name><tp:taxon-name-part taxon-name-part-type="order">Coleoptera</tp:taxon-name-part></tp:taxon-name> of Africa. Part II.</article-title> <source>Proceedings of the Royal Entomological Society of London</source> <volume>1899</volume>: <fpage>339</fpage>−<lpage>380</lpage>. </mixed-citation></ref><ref id="B11"><mixed-citation xmlns:xlink="http://www.w3.org/1999/xlink" xlink:type="simple"><person-group><name name-style="western"><surname>Furth</surname><given-names>DG</given-names></name></person-group> (<year>1982</year>) <article-title>The Metafemoral Spring of Flea Beetles (<tp:taxon-name><tp:taxon-name-part taxon-name-part-type="family">Chrysomelidae</tp:taxon-name-part></tp:taxon-name>: <tp:taxon-name><tp:taxon-name-part taxon-name-part-type="subfamily">Alticinae</tp:taxon-name-part></tp:taxon-name>).</article-title> <source>Spixiana</source> <volume>7</volume>: <fpage>11</fpage>–<lpage>27</lpage>. </mixed-citation></ref><ref id="B13"><mixed-citation xmlns:xlink="http://www.w3.org/1999/xlink" xlink:type="simple"><person-group><name name-style="western"><surname>Furth</surname><given-names>DG</given-names></name><name name-style="western"><surname>Suzuki</surname><given-names>K</given-names></name></person-group> (<year>1998</year>) <article-title>Studies of Oriental and Australian <tp:taxon-name><tp:taxon-name-part taxon-name-part-type="subfamily">Alticinae</tp:taxon-name-part></tp:taxon-name> genera based on the comparative morphology of the metafemoral spring, genitalia, and hind wing venation.</article-title> In: <person-group><name name-style="western"><surname>Biondi</surname><given-names>M</given-names></name><name name-style="western"><surname>Daccordi</surname><given-names>M</given-names></name><name name-style="western"><surname>Furth</surname><given-names>DG</given-names></name></person-group> (<role>Eds</role>) <issue-title>Proceedings of the Fourth International Symposium on the Chrysomelidae.</issue-title> <source>Proceedings of XX I.C.E, Firenze, 1996</source>. <publisher-name>Museo Régionale di Scienze Naturali</publisher-name>, <publisher-loc>Torino</publisher-loc>, <fpage>91</fpage>–<lpage>124</lpage>. </mixed-citation></ref><ref id="B16"><mixed-citation xmlns:xlink="http://www.w3.org/1999/xlink" xlink:type="simple"><person-group><name name-style="western"><surname>Jolivet</surname><given-names>P</given-names></name><name name-style="western"><surname>Hawkeswood</surname><given-names>TJ</given-names></name></person-group> (<year>1995</year>) <source>Host-plants of <tp:taxon-name><tp:taxon-name-part taxon-name-part-type="family">Chrysomelidae</tp:taxon-name-part></tp:taxon-name> of the World. An essay about the relationships between the leaf-beetles and their food-plants.</source> <publisher-name>Backhuys Publishers</publisher-name>, <publisher-loc>Leiden</publisher-loc>, <size units="page">281 pp</size>. </mixed-citation></ref></ref-list></tp:taxon-treatment>
