# Supplementary material for: Revision of the Afrotropical genus Notomela Jacoby, 1899 with description of N. joliveti sp. n. from Principe Island (Coleoptera, Chrysomelidae, Galerucinae, Alticini)
Source: Zookeys. 2015 Dec 17;(547):63–74. doi: 10.3897/zookeys.547.9375 (PMC4714333; doi:10.3897/zookeys.547.9375)
Supplement: XML Treatment for Notomela cyanipennis [file zookeys.547.9375-treatment2.xml]

<!DOCTYPE tp:taxon-treatment
  PUBLIC "-//TaxonX//DTD Taxonomic Treatment Publishing DTD v0 20100105//EN" "tax-treatment-NSO.dtd">
<tp:taxon-treatment xmlns:tp="http://www.plazi.org/taxpub"><tp:treatment-meta><kwd-group><label>Taxon classification</label><kwd><named-content content-type="kingdom">Animalia</named-content></kwd><kwd><named-content content-type="order">Coleoptera</named-content></kwd><kwd><named-content content-type="family">Chrysomelidae</named-content></kwd></kwd-group><mixed-citation publication-type="journal"><person-group><name><surname>Biondi</surname><given-names>Maurizio</given-names></name><name><surname>D’Alessandro</surname><given-names>Paola</given-names></name></person-group><article-title>Revision of the Afrotropical genus <italic><tp:taxon-name><tp:taxon-name-part taxon-name-part-type="genus">Notomela</tp:taxon-name-part></tp:taxon-name></italic> Jacoby, 1899 with description of <italic><tp:taxon-name><tp:taxon-name-part taxon-name-part-type="genus">N.</tp:taxon-name-part> <tp:taxon-name-part taxon-name-part-type="species">joliveti</tp:taxon-name-part></tp:taxon-name></italic> sp. n. from Principe Island (<tp:taxon-name><tp:taxon-name-part taxon-name-part-type="order">Coleoptera</tp:taxon-name-part></tp:taxon-name>, <tp:taxon-name><tp:taxon-name-part taxon-name-part-type="family">Chrysomelidae</tp:taxon-name-part></tp:taxon-name>, <tp:taxon-name><tp:taxon-name-part taxon-name-part-type="subfamily">Galerucinae</tp:taxon-name-part></tp:taxon-name>, <tp:taxon-name><tp:taxon-name-part taxon-name-part-type="tribe">Alticini</tp:taxon-name-part></tp:taxon-name>)</article-title><source>Zookeys</source><day>17</day><month>12</month><year>2015</year><volume>2015</volume><issue>547</issue><fpage>63</fpage><lpage>74</lpage><pub-id pub-id-type="doi">10.3897/zookeys.547.9375</pub-id></mixed-citation></tp:treatment-meta><tp:nomenclature><tp:taxon-name>
                        <tp:taxon-name-part taxon-name-part-type="genus">Notomela</tp:taxon-name-part>
                        <tp:taxon-name-part taxon-name-part-type="species">cyanipennis</tp:taxon-name-part>
                    </tp:taxon-name><tp:taxon-authority>Jacoby, 1899</tp:taxon-authority><tp:nomenclature-citation-list><tp:nomenclature-citation><tp:taxon-name><tp:taxon-name-part taxon-name-part-type="genus">Notomela</tp:taxon-name-part> <tp:taxon-name-part taxon-name-part-type="species">cyanipennis</tp:taxon-name-part></tp:taxon-name><comment> Jacoby, 1899: 357; <xref ref-type="bibr" rid="B3">Bechyné 1960</xref>: 32; <xref ref-type="bibr" rid="B18">Scherer 1969</xref>: 371</comment></tp:nomenclature-citation><tp:nomenclature-citation><tp:taxon-name><tp:taxon-name-part taxon-name-part-type="genus">Notomela</tp:taxon-name-part> <tp:taxon-name-part taxon-name-part-type="species">viridipennis</tp:taxon-name-part></tp:taxon-name><comment> Bryant, 1941: 212; <xref ref-type="bibr" rid="B1">Bechyné 1955</xref>: 559 syn. n.</comment></tp:nomenclature-citation><tp:nomenclature-citation><tp:taxon-name><tp:taxon-name-part taxon-name-part-type="genus">Notomela</tp:taxon-name-part> <tp:taxon-name-part taxon-name-part-type="species">cyanipennis</tp:taxon-name-part> <tp:taxon-name-part taxon-name-part-type="subspecies">macrosoma</tp:taxon-name-part></tp:taxon-name><comment> Bechyné, 1959: 35 syn. n.</comment></tp:nomenclature-citation></tp:nomenclature-citation-list></tp:nomenclature><tp:treatment-sec sec-type="type material"><title>Type material examined.</title><p>Lectotype designation. (<italic><tp:taxon-name><tp:taxon-name-part taxon-name-part-type="genus">Notomela</tp:taxon-name-part> <tp:taxon-name-part taxon-name-part-type="species">cyanipennis</tp:taxon-name-part></tp:taxon-name></italic>): Cameroons, W. Afr., ♂ (Biondi M. des.) (<abbrev xmlns:xlink="http://www.w3.org/1999/xlink" content-type="institution" xlink:title="The Natural History Museum, London, United Kingdom" xlink:type="simple">BMNH</abbrev>). Holotype ♂ (<italic><tp:taxon-name><tp:taxon-name-part taxon-name-part-type="genus">Notomela</tp:taxon-name-part> <tp:taxon-name-part taxon-name-part-type="species">viridipennis</tp:taxon-name-part></tp:taxon-name></italic>): Uganda, Madi [≈ <named-content xmlns:xlink="http://www.w3.org/1999/xlink" content-type="dwc:verbatimCoordinates" xlink:type="simple">3°19'N, 31°46'E</named-content>], v.1927, G.D.H. Carpenter (<abbrev xmlns:xlink="http://www.w3.org/1999/xlink" content-type="institution" xlink:title="The Natural History Museum, London, United Kingdom" xlink:type="simple">BMNH</abbrev>). Holotype ♂ (<italic><tp:taxon-name><tp:taxon-name-part taxon-name-part-type="genus">Notomela</tp:taxon-name-part> <tp:taxon-name-part taxon-name-part-type="species">cyanipennis</tp:taxon-name-part> <tp:taxon-name-part taxon-name-part-type="subspecies">macrosoma</tp:taxon-name-part></tp:taxon-name></italic>): Stanleyville [= Kisangani <named-content xmlns:xlink="http://www.w3.org/1999/xlink" content-type="dwc:verbatimCoordinates" xlink:type="simple">00°31'N, 25°12'E</named-content>], 31.iii.1928 (<named-content xmlns:xlink="http://www.w3.org/1999/xlink" content-type="dwc:institutional_code" xlink:type="simple">IRSNB</named-content>). <bold>Further material studied.</bold> IVORY COAST: Bingerville [<named-content xmlns:xlink="http://www.w3.org/1999/xlink" content-type="dwc:verbatimCoordinates" xlink:type="simple">5°21'N, 3°54'E</named-content>], 1-6.ii.1964, J. Decelle leg., 1 specimen (<named-content xmlns:xlink="http://www.w3.org/1999/xlink" content-type="dwc:institutional_code" xlink:type="simple">NHMB</named-content>); LIBERIA: Monrovia [<named-content xmlns:xlink="http://www.w3.org/1999/xlink" content-type="dwc:verbatimCoordinates" xlink:type="simple">6°18'48"N 10°48'05"E</named-content>], Coll. Chapuis (<abbrev xmlns:xlink="http://www.w3.org/1999/xlink" content-type="institution" xlink:title="The Natural History Museum, London, United Kingdom" xlink:type="simple">BMNH</abbrev>), 1 specimen; NIGERIA: Southern Nigeria, Lagos, Ussher, Fry Collection, 1 specimen (<named-content xmlns:xlink="http://www.w3.org/1999/xlink" content-type="dwc:institutional_code" xlink:type="simple">IRSNB</named-content>); CAMEROUN: Southern Cameroun, Ekok [<named-content xmlns:xlink="http://www.w3.org/1999/xlink" content-type="dwc:verbatimCoordinates" xlink:type="simple">2°44'32"N 14°25'13"E</named-content>], xi, A. Mayne leg., 2 specimens (<abbrev xmlns:xlink="http://www.w3.org/1999/xlink" content-type="institution" xlink:title="The Natural History Museum, London, United Kingdom" xlink:type="simple">BMNH</abbrev>); Fernando Poo [= <!--PageBreak-->Bioko Island <named-content xmlns:xlink="http://www.w3.org/1999/xlink" content-type="dwc:verbatimCoordinates" xlink:type="simple">3°30'N, 8°42'E</named-content>], 1 specimen (NHBM); DEMOCRATIC REPUBLIC OF CONGO: Stanleyville, 31.iii.1928 [= Kisangani <named-content xmlns:xlink="http://www.w3.org/1999/xlink" content-type="dwc:verbatimCoordinates" xlink:type="simple">00°31'N, 25°12'E</named-content>], 8 specimens (<named-content xmlns:xlink="http://www.w3.org/1999/xlink" content-type="dwc:institutional_code" xlink:type="simple">RMCA</named-content>); Kivu, Kavimvira [<named-content xmlns:xlink="http://www.w3.org/1999/xlink" content-type="dwc:verbatimCoordinates" xlink:type="simple">3°21'10"S, 29°09'18"E</named-content>] (Uvira), xii. 1954, G. Marlier leg., “à la lumière”, 3 specimens (<named-content xmlns:xlink="http://www.w3.org/1999/xlink" content-type="dwc:institutional_code" xlink:type="simple">RMCA</named-content>), 7 specimens (<abbrev xmlns:xlink="http://www.w3.org/1999/xlink" content-type="institution" xlink:title="The Natural History Museum, London, United Kingdom" xlink:type="simple">BMNH</abbrev>); ditto, ii-iii.1955, 1 specimen (<abbrev xmlns:xlink="http://www.w3.org/1999/xlink" content-type="institution" xlink:title="The Natural History Museum, London, United Kingdom" xlink:type="simple">BMNH</abbrev>); RWANDA: Rusumo, Ibanda Makera [<named-content xmlns:xlink="http://www.w3.org/1999/xlink" content-type="dwc:verbatimCoordinates" xlink:type="simple">2°22'56"S, 30°46'33"E</named-content>], x.1993, T. Wagner leg., “galeriewald lichtfang”, 1 specimen (<abbrev xmlns:xlink="http://www.w3.org/1999/xlink" content-type="institution" xlink:title="Collection M. Biondi, Department of Health, Life and Environmental Sciences, University of L’Aquila, Italy" xlink:type="simple">BAQ</abbrev>); Kigali Province, Kicukiro District [<named-content xmlns:xlink="http://www.w3.org/1999/xlink" content-type="dwc:verbatimCoordinates" xlink:type="simple">2°00'37"S, 30°07'04"E</named-content>], xi.1972, F. Cuypers leg., 1500 m, 1 specimen (<named-content xmlns:xlink="http://www.w3.org/1999/xlink" content-type="dwc:institutional_code" xlink:type="simple">RMCA</named-content>); ETHIOPIA: 60 km N of Yabelo [<named-content xmlns:xlink="http://www.w3.org/1999/xlink" content-type="dwc:verbatimCoordinates" xlink:type="simple">5°26'39"N 38°05'56"E</named-content>], Sidamo Province [= Oromia Province], vi.1994, J. Werner leg., 1 ♂ (<abbrev xmlns:xlink="http://www.w3.org/1999/xlink" content-type="institution" xlink:title="Collection M. Biondi, Department of Health, Life and Environmental Sciences, University of L’Aquila, Italy" xlink:type="simple">BAQ</abbrev>);</p></tp:treatment-sec><tp:treatment-sec sec-type="Notes"><title>Notes.</title><p><xref ref-type="bibr" rid="B8">Bryant (1941)</xref> described the species <italic><tp:taxon-name><tp:taxon-name-part taxon-name-part-type="genus">Notomela</tp:taxon-name-part> <tp:taxon-name-part taxon-name-part-type="species">viridipennis</tp:taxon-name-part></tp:taxon-name></italic> from Uganda, however the examination of the holotype and other material attributed to this taxon allow us to consider <italic><tp:taxon-name><tp:taxon-name-part taxon-name-part-type="genus">Notomela</tp:taxon-name-part> <tp:taxon-name-part taxon-name-part-type="species">viridipennis</tp:taxon-name-part></tp:taxon-name></italic> only as a chromatic form of <italic><tp:taxon-name><tp:taxon-name-part taxon-name-part-type="genus">Notomela</tp:taxon-name-part> <tp:taxon-name-part taxon-name-part-type="species">cyanipennis</tp:taxon-name-part></tp:taxon-name></italic>, more frequent in the eastern area of its distribution. In addition, also <italic><tp:taxon-name><tp:taxon-name-part taxon-name-part-type="genus">Notomela</tp:taxon-name-part> <tp:taxon-name-part taxon-name-part-type="species">cyanipennis</tp:taxon-name-part> <tp:taxon-name-part taxon-name-part-type="subspecies">macrosoma</tp:taxon-name-part></tp:taxon-name></italic> Bechyné shows no significant diagnostic character if compared to the typical form.</p></tp:treatment-sec><tp:treatment-sec sec-type="Distribution"><title>Distribution.</title><p>Ivory Coast, Nigeria, Cameroun, Democratic Republic of the Congo, Rwanda, Uganda and Ethiopia (Fig. <xref ref-type="fig" rid="F5">17</xref>). <abbrev xmlns:xlink="http://www.w3.org/1999/xlink" xlink:type="simple"><def><p>Afro-Intertropical chorotype </p></def>(AIT)</abbrev> (<xref ref-type="bibr" rid="B4">Biondi and D’Alessandro 2006</xref>).</p></tp:treatment-sec><tp:treatment-sec sec-type="Ecological data"><title>Ecological data.</title><p>Host plant is unknown. This species seems to be associated mainly with tropical lowland and montane humid forest ecosystems, more rarely with grassland and savannah environments.</p></tp:treatment-sec><tp:treatment-sec><!--Section generated to contain objects referenced in tp:taxon-treatment.--><fig id="F5" position="float" orientation="portrait"><label>Figure 17.</label><caption><p><italic><tp:taxon-name><tp:taxon-name-part taxon-name-part-type="genus">Notomela</tp:taxon-name-part></tp:taxon-name></italic> Jacoby species distribution.</p></caption><graphic xmlns:xlink="http://www.w3.org/1999/xlink" xlink:href="zookeys-547-063-g005.jpg" position="float" orientation="portrait" xlink:type="simple" id="oo_70128.jpg"/></fig></tp:treatment-sec><ref-list><ref id="B3"><mixed-citation xmlns:xlink="http://www.w3.org/1999/xlink" xlink:type="simple"><person-group><name name-style="western"><surname>Bechyné</surname><given-names>J</given-names></name></person-group> (<year>1960</year>) <article-title>Notes sur les Alticides Africains des collections de l’Institut Royal des Sciences Naturelles de Belgique (<tp:taxon-name><tp:taxon-name-part taxon-name-part-type="order">Coleoptera</tp:taxon-name-part></tp:taxon-name>, <tp:taxon-name><tp:taxon-name-part taxon-name-part-type="clade">Phytophaga</tp:taxon-name-part></tp:taxon-name>).</article-title> <source>Bulletin de l’Institut Royal des Sciences Naturelles de Belgique</source> <volume>36</volume>: <fpage>1</fpage>−<lpage>32</lpage>. </mixed-citation></ref><ref id="B18"><mixed-citation xmlns:xlink="http://www.w3.org/1999/xlink" xlink:type="simple"><person-group><name name-style="western"><surname>Scherer</surname><given-names>G</given-names></name></person-group> (<year>1969</year>) <article-title>Contribution à la connaissance de la faune entomologique de la Côte-d’Ivoire (J. Decelle, 1961−1964). XLIII. <tp:taxon-name><tp:taxon-name-part taxon-name-part-type="order">Coleoptera</tp:taxon-name-part></tp:taxon-name> <tp:taxon-name><tp:taxon-name-part taxon-name-part-type="family">Chrysomelidae</tp:taxon-name-part></tp:taxon-name> <tp:taxon-name><tp:taxon-name-part taxon-name-part-type="subfamily">Alticinae</tp:taxon-name-part></tp:taxon-name>.</article-title> <source>Annales de Musée Royal de l’Afrique Centrale de Tervuren, Belgique</source>, <series>Series in 8°, Sciences Zoologiques</series> <volume>175</volume>: <fpage>365</fpage>−<lpage>371</lpage>. </mixed-citation></ref><ref id="B1"><mixed-citation xmlns:xlink="http://www.w3.org/1999/xlink" xlink:type="simple"><person-group><name name-style="western"><surname>Bechyné</surname><given-names>J</given-names></name></person-group> (<year>1955</year>) <article-title>Über die Westafrikanischen Alticiden (Col. <tp:taxon-name><tp:taxon-name-part taxon-name-part-type="clade">Phytophaga</tp:taxon-name-part></tp:taxon-name>).</article-title> <source>Entomologische Arbeiten aus dem Museum Georg Frey</source> <volume>6</volume>: <fpage>486</fpage>–<lpage>568</lpage>. </mixed-citation></ref><ref id="B8"><mixed-citation xmlns:xlink="http://www.w3.org/1999/xlink" xlink:type="simple"><person-group><name name-style="western"><surname>Bryant</surname><given-names>GE</given-names></name></person-group> (<year>1941</year>) <article-title>New species of African <tp:taxon-name><tp:taxon-name-part taxon-name-part-type="family">Chrysomelidae</tp:taxon-name-part></tp:taxon-name> (Col.).</article-title> <source>Proceedings of the Royal Entomological Society of London (series B)</source> <volume>10</volume>: <fpage>209</fpage>–<lpage>214</lpage>. doi: <ext-link xlink:type="simple" ext-link-type="doi" xlink:href="10.1111/j.1365-3113.1941.tb00681.x">10.1111/j.1365-3113.1941.tb00681.x</ext-link> </mixed-citation></ref><ref id="B4"><mixed-citation xmlns:xlink="http://www.w3.org/1999/xlink" xlink:type="simple"><person-group><name name-style="western"><surname>Biondi</surname><given-names>M</given-names></name><name name-style="western"><surname>D’Alessandro</surname><given-names>P</given-names></name></person-group> (<year>2006</year>) <article-title>Biogeographical analysis of the flea beetle genus <italic><tp:taxon-name><tp:taxon-name-part taxon-name-part-type="genus">Chaetocnema</tp:taxon-name-part></tp:taxon-name></italic> in the Afrotropical Region: distribution patterns and areas of endemism.</article-title> <source>Journal of Biogeography</source> <volume>33</volume>: <fpage>720</fpage>–<lpage>730</lpage>. doi: <ext-link xlink:type="simple" ext-link-type="doi" xlink:href="10.1111/j.1365-2699.2006.01446.x">10.1111/j.1365-2699.2006.01446.x</ext-link> </mixed-citation></ref></ref-list></tp:taxon-treatment>
