# Supplementary material for: Revision of the Afrotropical genus Notomela Jacoby, 1899 with description of N. joliveti sp. n. from Principe Island (Coleoptera, Chrysomelidae, Galerucinae, Alticini)
Source: Zookeys. 2015 Dec 17;(547):63–74. doi: 10.3897/zookeys.547.9375 (PMC4714333; doi:10.3897/zookeys.547.9375)
Supplement: XML Treatment for Notomela fulvicollis [file zookeys.547.9375-treatment3.xml]

<!DOCTYPE tp:taxon-treatment
  PUBLIC "-//TaxonX//DTD Taxonomic Treatment Publishing DTD v0 20100105//EN" "tax-treatment-NSO.dtd">
<tp:taxon-treatment xmlns:tp="http://www.plazi.org/taxpub"><tp:treatment-meta><kwd-group><label>Taxon classification</label><kwd><named-content content-type="kingdom">Animalia</named-content></kwd><kwd><named-content content-type="order">Coleoptera</named-content></kwd><kwd><named-content content-type="family">Chrysomelidae</named-content></kwd></kwd-group><mixed-citation publication-type="journal"><person-group><name><surname>Biondi</surname><given-names>Maurizio</given-names></name><name><surname>D’Alessandro</surname><given-names>Paola</given-names></name></person-group><article-title>Revision of the Afrotropical genus <italic><tp:taxon-name><tp:taxon-name-part taxon-name-part-type="genus">Notomela</tp:taxon-name-part></tp:taxon-name></italic> Jacoby, 1899 with description of <italic><tp:taxon-name><tp:taxon-name-part taxon-name-part-type="genus">N.</tp:taxon-name-part> <tp:taxon-name-part taxon-name-part-type="species">joliveti</tp:taxon-name-part></tp:taxon-name></italic> sp. n. from Principe Island (<tp:taxon-name><tp:taxon-name-part taxon-name-part-type="order">Coleoptera</tp:taxon-name-part></tp:taxon-name>, <tp:taxon-name><tp:taxon-name-part taxon-name-part-type="family">Chrysomelidae</tp:taxon-name-part></tp:taxon-name>, <tp:taxon-name><tp:taxon-name-part taxon-name-part-type="subfamily">Galerucinae</tp:taxon-name-part></tp:taxon-name>, <tp:taxon-name><tp:taxon-name-part taxon-name-part-type="tribe">Alticini</tp:taxon-name-part></tp:taxon-name>)</article-title><source>Zookeys</source><day>17</day><month>12</month><year>2015</year><volume>2015</volume><issue>547</issue><fpage>63</fpage><lpage>74</lpage><pub-id pub-id-type="doi">10.3897/zookeys.547.9375</pub-id></mixed-citation></tp:treatment-meta><tp:nomenclature><tp:taxon-name>
                        <tp:taxon-name-part taxon-name-part-type="genus">Notomela</tp:taxon-name-part>
                        <tp:taxon-name-part taxon-name-part-type="species">fulvicollis</tp:taxon-name-part>
                    </tp:taxon-name><tp:taxon-authority>Bryant, 1931</tp:taxon-authority><tp:nomenclature-citation-list><tp:nomenclature-citation><tp:taxon-name><tp:taxon-name-part taxon-name-part-type="genus">Notomela</tp:taxon-name-part> <tp:taxon-name-part taxon-name-part-type="species">fulvicollis</tp:taxon-name-part></tp:taxon-name><comment> Bryant, 1931: 255; <xref ref-type="bibr" rid="B3">Bechyné 1960</xref>: 32.</comment></tp:nomenclature-citation></tp:nomenclature-citation-list></tp:nomenclature><tp:treatment-sec sec-type="type material"><title>Type material examined.</title><p>Lectotype designation: Durban, Natal, 27-10.22 / feeding on <italic><tp:taxon-name><tp:taxon-name-part taxon-name-part-type="genus">Fagara</tp:taxon-name-part> <tp:taxon-name-part taxon-name-part-type="species">capensis</tp:taxon-name-part></tp:taxon-name></italic> / Ser. No. 1378 [<named-content xmlns:xlink="http://www.w3.org/1999/xlink" content-type="dwc:verbatimCoordinates" xlink:type="simple">29°51'29"S, 31°01'09"E</named-content>], ♂ (M. Biondi des.) (<abbrev xmlns:xlink="http://www.w3.org/1999/xlink" content-type="institution" xlink:title="The Natural History Museum, London, United Kingdom" xlink:type="simple">BMNH</abbrev>). <bold>Further material studied.</bold> REPUBLIC OF SOUTH AFRICA: Limpopo, Modimolle [<named-content xmlns:xlink="http://www.w3.org/1999/xlink" content-type="dwc:verbatimCoordinates" xlink:type="simple">24°42'S, 28°24'22"E</named-content>], 30.xii.2008, M. Snižek leg., 2 specimens (<abbrev xmlns:xlink="http://www.w3.org/1999/xlink" content-type="institution" xlink:title="Collection M. Biondi, Department of Health, Life and Environmental Sciences, University of L’Aquila, Italy" xlink:type="simple">BAQ</abbrev>); North-West Province, Transvaal, road to Potchefstroom, 20 km N of Potchefstroom [<named-content xmlns:xlink="http://www.w3.org/1999/xlink" content-type="dwc:verbatimCoordinates" xlink:type="simple">26°32'S, 27°00'E</named-content>], 1500 m, 8.xi.1993, M Bologna leg., 1 specimen (<abbrev xmlns:xlink="http://www.w3.org/1999/xlink" content-type="institution" xlink:title="Collection M. Biondi, Department of Health, Life and Environmental Sciences, University of L’Aquila, Italy" xlink:type="simple">BAQ</abbrev>); Gauteng, Pretoria [<named-content xmlns:xlink="http://www.w3.org/1999/xlink" content-type="dwc:verbatimCoordinates" xlink:type="simple">25°43'S, 28°17'E</named-content>], xi.1928, N.K. Munro leg., feeding on leaves of <italic><tp:taxon-name><tp:taxon-name-part taxon-name-part-type="genus">Xanthoxylon</tp:taxon-name-part> <tp:taxon-name-part taxon-name-part-type="species">capensis</tp:taxon-name-part></tp:taxon-name></italic>, 3 specimens (<abbrev xmlns:xlink="http://www.w3.org/1999/xlink" content-type="institution" xlink:title="The Natural History Museum, London, United Kingdom" xlink:type="simple">BMNH</abbrev>); Transvaal, Potchefstroom [<named-content xmlns:xlink="http://www.w3.org/1999/xlink" content-type="dwc:verbatimCoordinates" xlink:type="simple">26°42'52"S, 27°05'49"E</named-content>], xii.1952, F. Zumpt leg., 1 specimen (<abbrev xmlns:xlink="http://www.w3.org/1999/xlink" content-type="institution" xlink:title="Collection M. Biondi, Department of Health, Life and Environmental Sciences, University of L’Aquila, Italy" xlink:type="simple">BAQ</abbrev>); Kwazulu-Natal, Ntendeka Wilderness Area, Ngomi Forest, <named-content xmlns:xlink="http://www.w3.org/1999/xlink" content-type="dwc:verbatimCoordinates" xlink:type="simple">27°51'S, 31°23'E</named-content>, 24–27.xi.2006, P. Burlisch leg., 2 specimens (<abbrev xmlns:xlink="http://www.w3.org/1999/xlink" content-type="institution" xlink:title="Collection M. Biondi, Department of Health, Life and Environmental Sciences, University of L’Aquila, Italy" xlink:type="simple">BAQ</abbrev>); Port Natal (= Durban <named-content xmlns:xlink="http://www.w3.org/1999/xlink" content-type="dwc:verbatimCoordinates" xlink:type="simple">29°51'29"S, 31°01'09"E</named-content>], 1 specimen (<abbrev xmlns:xlink="http://www.w3.org/1999/xlink" content-type="institution" xlink:title="The Natural History Museum, London, United Kingdom" xlink:type="simple">BMNH</abbrev>); Eastern Cape Province, Pondoland, Port St. Johns [<named-content xmlns:xlink="http://www.w3.org/1999/xlink" content-type="dwc:verbatimCoordinates" xlink:type="simple">31°37'43"S, 29°31'12"E</named-content>], ix.1923, R.E. Turner leg., 1 specimen (<abbrev xmlns:xlink="http://www.w3.org/1999/xlink" content-type="institution" xlink:title="The Natural History Museum, London, United Kingdom" xlink:type="simple">BMNH</abbrev>).</p></tp:treatment-sec><tp:treatment-sec sec-type="Distribution"><title>Distribution.</title><p>Eastern part of the Republic of South Africa: Limpopo, North-West Province, Gauteng, KwaZulu-Natal and Eastern Cape Province (Fig. <xref ref-type="fig" rid="F5">17</xref>). <xref ref-type="bibr" rid="B3">Bechyné (1960</xref>: 32) reported this species from the south of the Democratic Republic of the Congo (Congo belge: Elisabethville [= Lubumbashi <named-content xmlns:xlink="http://www.w3.org/1999/xlink" content-type="dwc:verbatimCoordinates" xlink:type="simple">11°40'S, 27°28'E</named-content>], i.1939, H.J. <!--PageBreak-->Bredo), but this record needs further confirmation. Southern-Eastern African chorotype (SEA) (<xref ref-type="bibr" rid="B4">Biondi and D’Alessandro 2006</xref>).</p></tp:treatment-sec><tp:treatment-sec sec-type="Ecological data"><title>Ecological data.</title><p>Specie reported by <xref ref-type="bibr" rid="B7">Bryant (1931)</xref> as feeding on leaves of <italic><tp:taxon-name><tp:taxon-name-part taxon-name-part-type="genus">Zanthoxylum</tp:taxon-name-part></tp:taxon-name></italic> (reported as <italic><tp:taxon-name><tp:taxon-name-part taxon-name-part-type="genus">Fagara</tp:taxon-name-part></tp:taxon-name></italic>) <italic>capense</italic> (Thunb.) Harv. (<tp:taxon-name><tp:taxon-name-part taxon-name-part-type="family">Rutaceae</tp:taxon-name-part></tp:taxon-name>) in South East Africa. Preferred ecosystems seem to be warm temperate forest and tropical lowland shrubland.</p></tp:treatment-sec><tp:treatment-sec><!--Section generated to contain objects referenced in tp:taxon-treatment.--><fig id="F5" position="float" orientation="portrait"><label>Figure 17.</label><caption><p><italic><tp:taxon-name><tp:taxon-name-part taxon-name-part-type="genus">Notomela</tp:taxon-name-part></tp:taxon-name></italic> Jacoby species distribution.</p></caption><graphic xmlns:xlink="http://www.w3.org/1999/xlink" xlink:href="zookeys-547-063-g005.jpg" position="float" orientation="portrait" xlink:type="simple" id="oo_70128.jpg"/></fig></tp:treatment-sec><ref-list><ref id="B3"><mixed-citation xmlns:xlink="http://www.w3.org/1999/xlink" xlink:type="simple"><person-group><name name-style="western"><surname>Bechyné</surname><given-names>J</given-names></name></person-group> (<year>1960</year>) <article-title>Notes sur les Alticides Africains des collections de l’Institut Royal des Sciences Naturelles de Belgique (<tp:taxon-name><tp:taxon-name-part taxon-name-part-type="order">Coleoptera</tp:taxon-name-part></tp:taxon-name>, <tp:taxon-name><tp:taxon-name-part taxon-name-part-type="clade">Phytophaga</tp:taxon-name-part></tp:taxon-name>).</article-title> <source>Bulletin de l’Institut Royal des Sciences Naturelles de Belgique</source> <volume>36</volume>: <fpage>1</fpage>−<lpage>32</lpage>. </mixed-citation></ref><ref id="B4"><mixed-citation xmlns:xlink="http://www.w3.org/1999/xlink" xlink:type="simple"><person-group><name name-style="western"><surname>Biondi</surname><given-names>M</given-names></name><name name-style="western"><surname>D’Alessandro</surname><given-names>P</given-names></name></person-group> (<year>2006</year>) <article-title>Biogeographical analysis of the flea beetle genus <italic><tp:taxon-name><tp:taxon-name-part taxon-name-part-type="genus">Chaetocnema</tp:taxon-name-part></tp:taxon-name></italic> in the Afrotropical Region: distribution patterns and areas of endemism.</article-title> <source>Journal of Biogeography</source> <volume>33</volume>: <fpage>720</fpage>–<lpage>730</lpage>. doi: <ext-link xlink:type="simple" ext-link-type="doi" xlink:href="10.1111/j.1365-2699.2006.01446.x">10.1111/j.1365-2699.2006.01446.x</ext-link> </mixed-citation></ref><ref id="B7"><mixed-citation xmlns:xlink="http://www.w3.org/1999/xlink" xlink:type="simple"><person-group><name name-style="western"><surname>Bryant</surname><given-names>GE</given-names></name></person-group> (<year>1931</year>) <article-title>Some new injurious <tp:taxon-name><tp:taxon-name-part taxon-name-part-type="clade">Phytophaga</tp:taxon-name-part></tp:taxon-name> from South Africa.</article-title> <source>Bulletin Entomological Research</source> <volume>22</volume>: <fpage>253</fpage>–<lpage>257</lpage>. doi: <ext-link xlink:type="simple" ext-link-type="doi" xlink:href="10.1017/S0007485300035239">10.1017/S0007485300035239</ext-link> </mixed-citation></ref></ref-list></tp:taxon-treatment>
