# Supplementary material for: Revision of the Afrotropical genus Notomela Jacoby, 1899 with description of N. joliveti sp. n. from Principe Island (Coleoptera, Chrysomelidae, Galerucinae, Alticini)
Source: Zookeys. 2015 Dec 17;(547):63–74. doi: 10.3897/zookeys.547.9375 (PMC4714333; doi:10.3897/zookeys.547.9375)
Supplement: XML Treatment for Notomela fulvofasciata [file zookeys.547.9375-treatment4.xml]

<!DOCTYPE tp:taxon-treatment
  PUBLIC "-//TaxonX//DTD Taxonomic Treatment Publishing DTD v0 20100105//EN" "tax-treatment-NSO.dtd">
<tp:taxon-treatment xmlns:tp="http://www.plazi.org/taxpub"><tp:treatment-meta><kwd-group><label>Taxon classification</label><kwd><named-content content-type="kingdom">Animalia</named-content></kwd><kwd><named-content content-type="order">Coleoptera</named-content></kwd><kwd><named-content content-type="family">Chrysomelidae</named-content></kwd></kwd-group><mixed-citation publication-type="journal"><person-group><name><surname>Biondi</surname><given-names>Maurizio</given-names></name><name><surname>D’Alessandro</surname><given-names>Paola</given-names></name></person-group><article-title>Revision of the Afrotropical genus <italic><tp:taxon-name><tp:taxon-name-part taxon-name-part-type="genus">Notomela</tp:taxon-name-part></tp:taxon-name></italic> Jacoby, 1899 with description of <italic><tp:taxon-name><tp:taxon-name-part taxon-name-part-type="genus">N.</tp:taxon-name-part> <tp:taxon-name-part taxon-name-part-type="species">joliveti</tp:taxon-name-part></tp:taxon-name></italic> sp. n. from Principe Island (<tp:taxon-name><tp:taxon-name-part taxon-name-part-type="order">Coleoptera</tp:taxon-name-part></tp:taxon-name>, <tp:taxon-name><tp:taxon-name-part taxon-name-part-type="family">Chrysomelidae</tp:taxon-name-part></tp:taxon-name>, <tp:taxon-name><tp:taxon-name-part taxon-name-part-type="subfamily">Galerucinae</tp:taxon-name-part></tp:taxon-name>, <tp:taxon-name><tp:taxon-name-part taxon-name-part-type="tribe">Alticini</tp:taxon-name-part></tp:taxon-name>)</article-title><source>Zookeys</source><day>17</day><month>12</month><year>2015</year><volume>2015</volume><issue>547</issue><fpage>63</fpage><lpage>74</lpage><pub-id pub-id-type="doi">10.3897/zookeys.547.9375</pub-id></mixed-citation></tp:treatment-meta><tp:nomenclature><tp:taxon-name>
                        <tp:taxon-name-part taxon-name-part-type="genus">Notomela</tp:taxon-name-part>
                        <tp:taxon-name-part taxon-name-part-type="species">fulvofasciata</tp:taxon-name-part>
                    </tp:taxon-name><tp:taxon-authority>Jacoby, 1903</tp:taxon-authority><tp:nomenclature-citation-list><tp:nomenclature-citation><tp:taxon-name><tp:taxon-name-part taxon-name-part-type="genus">Notomela</tp:taxon-name-part> <tp:taxon-name-part taxon-name-part-type="species">fulvofasciata</tp:taxon-name-part></tp:taxon-name><comment> Jacoby, 1903: 308</comment></tp:nomenclature-citation><tp:nomenclature-citation><tp:taxon-name><tp:taxon-name-part taxon-name-part-type="genus">Amphimela</tp:taxon-name-part> <tp:taxon-name-part taxon-name-part-type="species">fulvofasciata</tp:taxon-name-part></tp:taxon-name><comment> (Jacoby, 1903), comb. n.</comment></tp:nomenclature-citation></tp:nomenclature-citation-list></tp:nomenclature><tp:treatment-sec sec-type="type material"><title>Type material examined.</title><p>Holotype ♂: Cameroons, West Africa, Conrad (<abbrev xmlns:xlink="http://www.w3.org/1999/xlink" content-type="institution" xlink:title="The Natural History Museum, London, United Kingdom" xlink:type="simple">BMNH</abbrev>).</p></tp:treatment-sec><tp:treatment-sec sec-type="Notes"><title>Notes.</title><p>This species described from West Africa is really to attribute to the genus <italic><tp:taxon-name><tp:taxon-name-part taxon-name-part-type="genus">Amphimela</tp:taxon-name-part></tp:taxon-name></italic> Chapuis. Therefore we proposed the new combination above.</p></tp:treatment-sec></tp:taxon-treatment>
