# Supplementary material for: Revision of the Afrotropical genus Notomela Jacoby, 1899 with description of N. joliveti sp. n. from Principe Island (Coleoptera, Chrysomelidae, Galerucinae, Alticini)
Source: Zookeys. 2015 Dec 17;(547):63–74. doi: 10.3897/zookeys.547.9375 (PMC4714333; doi:10.3897/zookeys.547.9375)
Supplement: XML Treatment for Notomela joliveti [file zookeys.547.9375-treatment5.xml]

<!DOCTYPE tp:taxon-treatment
  PUBLIC "-//TaxonX//DTD Taxonomic Treatment Publishing DTD v0 20100105//EN" "tax-treatment-NSO.dtd">
<tp:taxon-treatment xmlns:tp="http://www.plazi.org/taxpub"><tp:treatment-meta><kwd-group><label>Taxon classification</label><kwd><named-content content-type="kingdom">Animalia</named-content></kwd><kwd><named-content content-type="order">Coleoptera</named-content></kwd><kwd><named-content content-type="family">Chrysomelidae</named-content></kwd></kwd-group><mixed-citation publication-type="journal"><person-group><name><surname>Biondi</surname><given-names>Maurizio</given-names></name><name><surname>D’Alessandro</surname><given-names>Paola</given-names></name></person-group><article-title>Revision of the Afrotropical genus <italic><tp:taxon-name><tp:taxon-name-part taxon-name-part-type="genus">Notomela</tp:taxon-name-part></tp:taxon-name></italic> Jacoby, 1899 with description of <italic><tp:taxon-name><tp:taxon-name-part taxon-name-part-type="genus">N.</tp:taxon-name-part> <tp:taxon-name-part taxon-name-part-type="species">joliveti</tp:taxon-name-part></tp:taxon-name></italic> sp. n. from Principe Island (<tp:taxon-name><tp:taxon-name-part taxon-name-part-type="order">Coleoptera</tp:taxon-name-part></tp:taxon-name>, <tp:taxon-name><tp:taxon-name-part taxon-name-part-type="family">Chrysomelidae</tp:taxon-name-part></tp:taxon-name>, <tp:taxon-name><tp:taxon-name-part taxon-name-part-type="subfamily">Galerucinae</tp:taxon-name-part></tp:taxon-name>, <tp:taxon-name><tp:taxon-name-part taxon-name-part-type="tribe">Alticini</tp:taxon-name-part></tp:taxon-name>)</article-title><source>Zookeys</source><day>17</day><month>12</month><year>2015</year><volume>2015</volume><issue>547</issue><fpage>63</fpage><lpage>74</lpage><pub-id pub-id-type="doi">10.3897/zookeys.547.9375</pub-id></mixed-citation></tp:treatment-meta><tp:nomenclature><tp:taxon-name>
                        <tp:taxon-name-part taxon-name-part-type="genus">Notomela</tp:taxon-name-part>
                        <tp:taxon-name-part taxon-name-part-type="species">joliveti</tp:taxon-name-part>
                    <object-id xmlns:xlink="http://www.w3.org/1999/xlink" content-type="zoobank" xlink:type="simple">http://zoobank.org/103F908A-AB0A-4F6E-AD61-A52C2FBB72B8</object-id></tp:taxon-name><tp:taxon-status xmlns:xlink="http://www.w3.org/1999/xlink" xlink:type="simple">sp. n.</tp:taxon-status></tp:nomenclature><tp:treatment-sec sec-type="Type series"><title>Type series.</title><p>Holotype ♂: “Is. Principe, Roca Inf. D. Henrique, iv.1901, L. Fea” [São Tomé and Principe: Principe Island, Infante Dom Enrique <named-content xmlns:xlink="http://www.w3.org/1999/xlink" content-type="dwc:verbatimCoordinates" xlink:type="simple">1°34'02"N, 7°24'52"E</named-content>] (<named-content xmlns:xlink="http://www.w3.org/1999/xlink" content-type="dwc:institutional_code" xlink:type="simple">MSNG</named-content>). Paratypes (2 ♂♂): same locality, date and collector of the holotype (<named-content xmlns:xlink="http://www.w3.org/1999/xlink" content-type="dwc:institutional_code" xlink:type="simple">MSNG</named-content>, <abbrev xmlns:xlink="http://www.w3.org/1999/xlink" content-type="institution" xlink:title="Collection M. Biondi, Department of Health, Life and Environmental Sciences, University of L’Aquila, Italy" xlink:type="simple">BAQ</abbrev>).</p></tp:treatment-sec><tp:treatment-sec sec-type="Diagnosis"><title>Diagnosis.</title><p><italic><tp:taxon-name><tp:taxon-name-part taxon-name-part-type="genus">Notomela</tp:taxon-name-part> <tp:taxon-name-part taxon-name-part-type="species">joliveti</tp:taxon-name-part></tp:taxon-name></italic> sp. n. is the smallest species of the genus (<abbrev xmlns:xlink="http://www.w3.org/1999/xlink" xlink:title="total length of body" xlink:type="simple">LB</abbrev> ♂ = 3.90–4.20 mm). This new species is easily distinguishable from both <italic><tp:taxon-name><tp:taxon-name-part taxon-name-part-type="genus">Notomela</tp:taxon-name-part> <tp:taxon-name-part taxon-name-part-type="species">cyanipennis</tp:taxon-name-part></tp:taxon-name></italic> and <italic><tp:taxon-name><tp:taxon-name-part taxon-name-part-type="genus">Notomela</tp:taxon-name-part> <tp:taxon-name-part taxon-name-part-type="species">fulvicollis</tp:taxon-name-part></tp:taxon-name></italic> for having: dorsal integuments unicolor (Fig. <xref ref-type="fig" rid="F1">3</xref>); head with densely and strongly punctated vertex and frons (Fig. <xref ref-type="fig" rid="F2">5</xref>); pronotum with weak but evident depressions on surface near anterior angles and base (Fig. <xref ref-type="fig" rid="F3">12</xref>); median lobe of aedeagus comparatively longer and less thickset (<abbrev xmlns:xlink="http://www.w3.org/1999/xlink" xlink:title="length of elytra" xlink:type="simple">LE</abbrev>/<abbrev xmlns:xlink="http://www.w3.org/1999/xlink" xlink:title="length of median lobe of aedeagus" xlink:type="simple">LAED</abbrev> &lt; 2.50) in ventral view and less curved, almost straight, in lateral view (Fig. <xref ref-type="fig" rid="F4">16</xref>).</p></tp:treatment-sec><tp:treatment-sec sec-type="Description"><title>Description.</title><p>Holotype ♂. Dorsal integument (Fig. <xref ref-type="fig" rid="F1">3</xref>) entirely dark green black with evident metallic reflection. Body elliptical elongate (<abbrev xmlns:xlink="http://www.w3.org/1999/xlink" xlink:title="total length of body" xlink:type="simple">LB</abbrev> = 4.20 mm), clearly convex. Maximum pronotal width at distal third (<abbrev xmlns:xlink="http://www.w3.org/1999/xlink" xlink:title="width of pronotum" xlink:type="simple">WP</abbrev> = 1.98 mm); maximum elytral width at basal fifth (<abbrev xmlns:xlink="http://www.w3.org/1999/xlink" xlink:title="width of elytra" xlink:type="simple">WE</abbrev> = 2.56 mm).</p><p>Frons and vertex (Fig. <xref ref-type="fig" rid="F2">5</xref>) subrugose, clearly punctate on microreticulate surface shagreened; frontal tubercles distant from each other, sub-quadrate, clearly delimited, with almost smooth surface; frontal grooves distally deep, particularly along ocular margin; interantennal space wide, distinctly wider than length of first antennomere; frontal carina large, not raised; clypeus short, sub-triangular; labrum sub-trapezoidal, brownish, with six setiferous punctures; palpi dark brown; eye sub-elliptical, normally sized; antennae filiform, about as long as half body length (<abbrev xmlns:xlink="http://www.w3.org/1999/xlink" xlink:title="length of antennae" xlink:type="simple">LAN</abbrev> = 2.20 mm; <abbrev xmlns:xlink="http://www.w3.org/1999/xlink" xlink:title="length of antennae" xlink:type="simple">LAN</abbrev>/<abbrev xmlns:xlink="http://www.w3.org/1999/xlink" xlink:title="total length of body" xlink:type="simple">LB</abbrev> = 0.52), with <!--PageBreak-->antennomeres 1-5 brownish and 6-11 gradually darker; length of each antennomere proportional to numerical sequence 26:14:18:14:15:16:15:16:18:18:25 (right antenna).</p><p>Pronotum (Fig. <xref ref-type="fig" rid="F3">12</xref>) sub-rectangular, strongly transverse (<abbrev xmlns:xlink="http://www.w3.org/1999/xlink" xlink:title="length of pronotum" xlink:type="simple">LP</abbrev> = 1.16 mm; <abbrev xmlns:xlink="http://www.w3.org/1999/xlink" xlink:title="width of pronotum" xlink:type="simple">WP</abbrev>/<abbrev xmlns:xlink="http://www.w3.org/1999/xlink" xlink:title="length of pronotum" xlink:type="simple">LP</abbrev> = 1.71), laterally clearly rounded forward and basally narrower than elytra; pronotal surface laterally and basally weakly depressed; basal margin very finely bordered, evenlyarcuate; lateral margin distinctly bordered, with small anterior setiferous pore; punctation finely and sparsely impressed on disc, more strongly and densely impressed on sides; surface sub-smooth. Scutellum large, sub-triangular, reddish-brown; surface almost smooth, just with very sparse and fine punctulation.</p><p>Elytra elongate (<abbrev xmlns:xlink="http://www.w3.org/1999/xlink" xlink:title="length of elytra" xlink:type="simple">LE</abbrev> = 3.56 mm; <abbrev xmlns:xlink="http://www.w3.org/1999/xlink" xlink:title="length of elytra" xlink:type="simple">LE</abbrev>/<abbrev xmlns:xlink="http://www.w3.org/1999/xlink" xlink:title="length of pronotum" xlink:type="simple">LP</abbrev> = 3.07), covering entire pygidium, laterally sub-parallel, very weakly arcuate, apically jointly rounded; punctures small but clearly impressed (Fig. <xref ref-type="fig" rid="F3">13</xref>), arranged in 9 semi-regular rows (+ 1 short scutellar row); first row in epipleural area very strongly impressed; interstriae flat with smooth and <!--PageBreak-->sparsely punctulated surface; humeral callus clearly prominent; macropterous metathoracic wings.</p><p>Leg strongly blackened, with partially reddish tarsi and femoro-tibial joints; hind tibia straight with no dentate external margin; apical spur of hind tibia short, reddish. First anterior and middle tarsomeres clearly dilated (Fig. <xref ref-type="fig" rid="F1">3</xref>).</p><!--PageBreak--><!--PageBreak--><p>Ventral surface blackish, partially reddish, with dense and rather uniformly distributed yellow pubescence; last abdominal sternite with a clear preapical depression with strongly punctated surface.</p><p>Median lobe of aedeagus (Fig. <xref ref-type="fig" rid="F4">16</xref>) thickset (<abbrev xmlns:xlink="http://www.w3.org/1999/xlink" xlink:title="length of median lobe of aedeagus" xlink:type="simple">LAED</abbrev> = 1.45 mm; <abbrev xmlns:xlink="http://www.w3.org/1999/xlink" xlink:title="length of elytra" xlink:type="simple">LE</abbrev>/<abbrev xmlns:xlink="http://www.w3.org/1999/xlink" xlink:title="length of median lobe of aedeagus" xlink:type="simple">LAED</abbrev> = 2.45), in ventral view, smooth, laterally larger in distal half and distinctly narrowed in basal half; apex widely truncate, sub-trapezoidal; ventral sulcus weakly impressed in basal half, with evident longitudinal wide median carina basally and distally clearly expanded; dorsal sulcus obliterate; dorsal ligula well-developed, apically sub-rectangular; median lobe in lateral view almost straight, just slightly sinuate in distal half with apex bent in ventral direction.</p></tp:treatment-sec><tp:treatment-sec sec-type="Variation"><title>Variation.</title><p>♂ (n = 2): <abbrev xmlns:xlink="http://www.w3.org/1999/xlink" xlink:title="length of elytra" xlink:type="simple">LE</abbrev> = 3.28 and 3.28 mm; <abbrev xmlns:xlink="http://www.w3.org/1999/xlink" xlink:title="width of elytra" xlink:type="simple">WE</abbrev> = 2.32 and 2.60 mm; <abbrev xmlns:xlink="http://www.w3.org/1999/xlink" xlink:title="length of pronotum" xlink:type="simple">LP</abbrev> = 1.04 and 1.12 mm; <abbrev xmlns:xlink="http://www.w3.org/1999/xlink" xlink:title="width of pronotum" xlink:type="simple">WP</abbrev> = 1.76 and 1.92 mm; <abbrev xmlns:xlink="http://www.w3.org/1999/xlink" xlink:title="length of antennae" xlink:type="simple">LAN</abbrev> = 1.88 and 2.00 mm; <abbrev xmlns:xlink="http://www.w3.org/1999/xlink" xlink:title="length of median lobe of aedeagus" xlink:type="simple">LAED</abbrev> = 1.45 and 1.45 mm; <abbrev xmlns:xlink="http://www.w3.org/1999/xlink" xlink:title="total length of body" xlink:type="simple">LB</abbrev> = 3.95 and 4.00 mm; <abbrev xmlns:xlink="http://www.w3.org/1999/xlink" xlink:title="length of elytra" xlink:type="simple">LE</abbrev>/<abbrev xmlns:xlink="http://www.w3.org/1999/xlink" xlink:title="length of pronotum" xlink:type="simple">LP</abbrev> = 3.15 and 2.93; <abbrev xmlns:xlink="http://www.w3.org/1999/xlink" xlink:title="width of elytra" xlink:type="simple">WE</abbrev>/<abbrev xmlns:xlink="http://www.w3.org/1999/xlink" xlink:title="width of pronotum" xlink:type="simple">WP</abbrev> = 1.32 and 1.35; <abbrev xmlns:xlink="http://www.w3.org/1999/xlink" xlink:title="width of pronotum" xlink:type="simple">WP</abbrev>/<abbrev xmlns:xlink="http://www.w3.org/1999/xlink" xlink:title="length of pronotum" xlink:type="simple">LP</abbrev> = 1.69 and 1.71; <abbrev xmlns:xlink="http://www.w3.org/1999/xlink" xlink:title="length of elytra" xlink:type="simple">LE</abbrev>/<abbrev xmlns:xlink="http://www.w3.org/1999/xlink" xlink:title="length of median lobe of aedeagus" xlink:type="simple">LAED</abbrev> = 2.26 and 2.26; <abbrev xmlns:xlink="http://www.w3.org/1999/xlink" xlink:title="length of antennae" xlink:type="simple">LAN</abbrev>/<abbrev xmlns:xlink="http://www.w3.org/1999/xlink" xlink:title="total length of body" xlink:type="simple">LB</abbrev> = 0.48 and 0.50.</p><p>Paratypes (two males) very similar in shape, sculpture and color to the holotype; one paratype not completely mature. Female unknown.</p></tp:treatment-sec><tp:treatment-sec sec-type="Etymology"><title>Etymology.</title><p>With great pleasure we name the new species after our friend Pierre Jolivet, the “Great Old Man” of all the chrysomelid workers around the world.</p></tp:treatment-sec><tp:treatment-sec sec-type="Distribution"><title>Distribution.</title><p>São Tomé and Principe: Principe Island (Eastern Cape Province) (Fig. <xref ref-type="fig" rid="F5">17</xref>).</p></tp:treatment-sec><tp:treatment-sec sec-type="Ecological notes"><title>Ecological notes.</title><p>Host plant is unknown. Species probably associated with forest ecosystems.</p></tp:treatment-sec><tp:treatment-sec><!--Section generated to contain objects referenced in tp:taxon-treatment.--><fig id="F1" position="float" orientation="portrait"><label>Figures 1–3.</label><caption><p>Habitus. <italic><tp:taxon-name><tp:taxon-name-part taxon-name-part-type="genus">Notomela</tp:taxon-name-part> <tp:taxon-name-part taxon-name-part-type="species">cyanipennis</tp:taxon-name-part></tp:taxon-name></italic> Jacoby, male (<bold>1</bold>) <italic><tp:taxon-name><tp:taxon-name-part taxon-name-part-type="genus">Notomela</tp:taxon-name-part> <tp:taxon-name-part taxon-name-part-type="species">fulvicollis</tp:taxon-name-part></tp:taxon-name></italic> Bryant, male (<bold>2</bold>) <italic><tp:taxon-name><tp:taxon-name-part taxon-name-part-type="genus">Notomela</tp:taxon-name-part> <tp:taxon-name-part taxon-name-part-type="species">joliveti</tp:taxon-name-part></tp:taxon-name></italic> sp. n., male (<bold>3</bold>).</p></caption><graphic xmlns:xlink="http://www.w3.org/1999/xlink" xlink:href="zookeys-547-063-g001.jpg" position="float" orientation="portrait" xlink:type="simple" id="oo_70124.jpg"/></fig><fig id="F2" position="float" orientation="portrait"><label>Figures 4–7.</label><caption><p>Head of <italic><tp:taxon-name><tp:taxon-name-part taxon-name-part-type="genus">Notomela</tp:taxon-name-part> <tp:taxon-name-part taxon-name-part-type="species">fulvicollis</tp:taxon-name-part></tp:taxon-name></italic> Bryant (<bold>4</bold>); f = frons; fc = frontal carina; ft = frontal tubercle; v = vertex. Ditto, <italic><tp:taxon-name><tp:taxon-name-part taxon-name-part-type="genus">Notomela</tp:taxon-name-part> <tp:taxon-name-part taxon-name-part-type="species">joliveti</tp:taxon-name-part></tp:taxon-name></italic> sp.n. (<bold>5</bold>) Metafemoral spring of <italic><tp:taxon-name><tp:taxon-name-part taxon-name-part-type="genus">Notomela</tp:taxon-name-part> <tp:taxon-name-part taxon-name-part-type="species">fulvicollis</tp:taxon-name-part></tp:taxon-name></italic> Bryant (<bold>6</bold>); bav = basal angle of ventral lobe; dmv = dorsal margin of ventral lobe; ea = extended arm of dorsal lobe; cs = cuticular sheet; vl = ventral lobe. Female genitalia (<bold>7</bold>); spermatheca of <italic><tp:taxon-name><tp:taxon-name-part taxon-name-part-type="genus">Notomela</tp:taxon-name-part> <tp:taxon-name-part taxon-name-part-type="species">cyanipennis</tp:taxon-name-part></tp:taxon-name></italic> Jacoby (<bold>A</bold>); spermatheca (<bold>B</bold>), tignum (<bold>C</bold>), and vaginal palpi (<bold>D</bold>) of <italic><tp:taxon-name><tp:taxon-name-part taxon-name-part-type="genus">Notomela</tp:taxon-name-part> <tp:taxon-name-part taxon-name-part-type="species">fulvicollis</tp:taxon-name-part></tp:taxon-name></italic> Bryant.</p></caption><graphic xmlns:xlink="http://www.w3.org/1999/xlink" xlink:href="zookeys-547-063-g002.jpg" position="float" orientation="portrait" xlink:type="simple" id="oo_70125.jpg"/></fig><fig id="F3" position="float" orientation="portrait"><label>Figures 8–13.</label><caption><p>Pronotum and elytra. <italic><tp:taxon-name><tp:taxon-name-part taxon-name-part-type="genus">Notomela</tp:taxon-name-part> <tp:taxon-name-part taxon-name-part-type="species">cyanipennis</tp:taxon-name-part></tp:taxon-name></italic> Jacoby (<bold>8, 9</bold>). <italic><tp:taxon-name><tp:taxon-name-part taxon-name-part-type="genus">Notomela</tp:taxon-name-part> <tp:taxon-name-part taxon-name-part-type="species">fulvicollis</tp:taxon-name-part></tp:taxon-name></italic> Bryant (<bold>10, 11</bold>). <italic><tp:taxon-name><tp:taxon-name-part taxon-name-part-type="genus">Notomela</tp:taxon-name-part> <tp:taxon-name-part taxon-name-part-type="species">joliveti</tp:taxon-name-part></tp:taxon-name></italic> sp. n. (<bold>12, 13</bold>).</p></caption><graphic xmlns:xlink="http://www.w3.org/1999/xlink" xlink:href="zookeys-547-063-g003.jpg" position="float" orientation="portrait" xlink:type="simple" id="oo_70126.jpg"/></fig><fig id="F4" position="float" orientation="portrait"><label>Figures 14–16.</label><caption><p>Median lobe of aedeagus in lateral (<bold>a</bold>), ventral (<bold>b</bold>) and dorsal (<bold>c</bold>) view. <italic><tp:taxon-name><tp:taxon-name-part taxon-name-part-type="genus">Notomela</tp:taxon-name-part> <tp:taxon-name-part taxon-name-part-type="species">cyanipennis</tp:taxon-name-part></tp:taxon-name></italic> Jacoby (<bold>14</bold>). <italic><tp:taxon-name><tp:taxon-name-part taxon-name-part-type="genus">Notomela</tp:taxon-name-part> <tp:taxon-name-part taxon-name-part-type="species">fulvicollis</tp:taxon-name-part></tp:taxon-name></italic> Bryant (<bold>15</bold>). <italic><tp:taxon-name><tp:taxon-name-part taxon-name-part-type="genus">Notomela</tp:taxon-name-part> <tp:taxon-name-part taxon-name-part-type="species">joliveti</tp:taxon-name-part></tp:taxon-name></italic> sp.n. (<bold>16</bold>).</p></caption><graphic xmlns:xlink="http://www.w3.org/1999/xlink" xlink:href="zookeys-547-063-g004.jpg" position="float" orientation="portrait" xlink:type="simple" id="oo_70127.jpg"/></fig><fig id="F5" position="float" orientation="portrait"><label>Figure 17.</label><caption><p><italic><tp:taxon-name><tp:taxon-name-part taxon-name-part-type="genus">Notomela</tp:taxon-name-part></tp:taxon-name></italic> Jacoby species distribution.</p></caption><graphic xmlns:xlink="http://www.w3.org/1999/xlink" xlink:href="zookeys-547-063-g005.jpg" position="float" orientation="portrait" xlink:type="simple" id="oo_70128.jpg"/></fig></tp:treatment-sec></tp:taxon-treatment>
